# Supplementary material for: Exposure to Bisphenol A Analogs and the Thyroid Function and Volume in Women of Reproductive Age—Cross-Sectional Study
Source: Front Endocrinol (Lausanne). 2021 Jan 19;11:587252. doi: 10.3389/fendo.2020.587252 (PMC7851079; doi:10.3389/fendo.2020.587252)
Supplement: Supplementary file 2 [file Table_2.xlsx]

## Sheet: Table S2 Database BPs and thyro
Nr	age	current smoking (0-No, 1-Yes)	former smoking (0-No, 1-Yes)	BMI (kg/m2)	thyroid volume (ml)	thyroid lesions in US (0-absent, 1-present)	TSH (0,27-4,2 uIU/ml)	fT4 12-22 (pmol/l)	ioduria 100-200 (ug/l)	mg I/ mg CR	BPs in serum (ng/ml)	BPA	BPS	BPC	BPE	BPF	BPG	BPM	BPP	BPZ	BPFL	BPBP		detection of BPA in serum	detection of BPS in serum	detection of BPC in serum	detection of BPE in serum	detection of BPF in serum	detection of BPG in serum	detection of BPM in serum	detection of BPP in serum	detection of BPZ in serum	detection of BPFL in serum	detection of BPBP in serum		BPs in urine (ng/ml)	uBPA	uBPS	uBPC	uBPE	uBPF	uBPG	uBPM	uBPP	uBPZ	uBPFL	uBPBP		detection of BPA in urine
1	24	0	0	19.0824	16.587	1	1.08	16.4762	71.8248	48.2314		0.298	0.043	1e-05	1e-05	0.32	1e-05	0.26	0.17	1e-05	0.015	0.021		1	1	0	0	1	0	1	1	0	1	1			0.987	0.092	1e-05	0.32	0.191	1e-05	1e-05	0.086	0.17	1.219	0.078		1
2	24	0	0	20.5175	14.584	1	2.21	11.0699	257.104	162.512		0.076	0.031	1e-05	1e-05	0.204	1e-05	0.027	0.041	0.021	0.016	0.014		1	1	0	0	1	0	1	1	1	1	1			0.045	0.096	1e-05	1e-05	0.879	1e-05	0.198	1e-05	0.067	0.92	0.073		1
3	29	0	0	20.7609	9.992	0	1.48	18.2782	78.6524	32.6843		0.034	0.034	1e-05	1e-05	0.05	1e-05	0.035	0.038	1e-05	0.014	1e-05		1	1	0	0	1	0	1	1	0	1	0			0.572	0.089	1e-05	1e-05	0.361	1e-05	0.318	1e-05	0.062	1e-05	0.069		1
4	26	0	0	18.2927	10.812	0	1.21	14.9315	109.053	61.0374		0.029	0.027	1e-05	0.012	1e-05	0.012	0.032	0.021	0.058	0.015	0.015		1	1	0	1	0	1	1	1	1	1	1			0.587	0.093	1e-05	1e-05	1e-05	1e-05	0.023	0.032	0.076	0.161	1e-05		1
5	21	0	1	21.7545	5.346	1	1.22	14.4166	58.5456	57.0616		0.109	0.031	1e-05	0.014	0.027	0.028	0.0612	0.023	0.114	0.196	0.016		1	1	0	1	1	1	1	1	1	1	1			0.39	0.086	1e-05	1e-05	1.034	1e-05	0.019	0.261	0.07	1e-05	1e-05		1
6	21	0	0	17.128	8.175	0	3.08	11.9967	69.8546	165.028		0.044	0.029	0.028	0.011	0.031	0.024	0.021	0.024	0.018	0.318	0.097		1	1	1	1	1	1	1	1	1	1	1			0.087	0.079	1e-05	1e-05	0.981	1e-05	1e-05	0.187	1e-05	1.021	1e-05		1
7	25	0	0	21.2305	13.995	0	1.41	18.2782	63.6783	52.5302		0.021	0.212	1e-05	0.014	0.018	0.022	0.023	0.019	0.022	0.252	0.02		1	1	0	1	1	1	1	1	1	1	1			0.098	0.398	1e-05	1e-05	0.331	1e-05	0.037	1e-05	1e-05	1e-05	0.072		1
8	21	0	0	20.4863	9.432	0	1.22	19.8229	156.95	35.5767		0.019	0.041	1e-05	0.014	0.016	0.014	0.037	0.021	0.116	0.019	0.012		1	1	0	1	1	1	1	1	1	1	1			0.433	0.092	1e-05	1e-05	1e-05	1e-05	0.165	0.034	0.079	1e-05	1e-05		1
9	24	0	0	22.7174	7.9545	0	2.64	13.9018	84.3944	45.5563		0.23	0.032	1e-05	0.016	1e-05	0.094	0.041	0.027	0.019	0.021	0.013		1	1	0	1	0	1	1	1	1	1	1			0.382	0.098	1e-05	1e-05	0.132	1e-05	0.187	0.188	1e-05	1e-05	1e-05		1
10	21	0	0	23.8531	12.5515	1	1.99	16.2187	179.459	57.2302		0.165	0.032	1e-05	1e-05	1e-05	1e-05	0.04	0.037	1e-05	0.015	0.122		1	1	0	0	0	0	1	1	0	1	1			0.698	0.101	1e-05	1e-05	0.149	1e-05	0.027	0.028	1e-05	0.103	0.082		1
11	23	1	1	20.8688	9.4335	0	3.35	16.6049	62.3543	51.6035		0.308	0.034	1e-05	1e-05	1e-05	1e-05	0.031	0.032	1e-05	0.017	0.022		1	1	0	0	0	0	1	1	0	1	1			0.982	0.097	1e-05	1e-05	0.112	1e-05	1e-05	0.023	0.089	0.089	1e-05		1
12	23	0	0	19.4453	6.954	1	4.89	18.7931	282.78	132.23		0.54	0.04	1e-05	0.011	1e-05	0.03	0.025	0.031	0.18	0.436	0.015		1	1	0	1	0	1	1	1	1	1	1			1.21	1e-05	1e-05	1e-05	0.056	1e-05	0.089	1e-05	0.143	0.104	1e-05		1
13	20	0	0	17.3683	7.066	0	1.82	16.2187	163.593	86.9892		0.034	0.028	1e-05	1e-05	1e-05	1e-05	0.026	0.028	1e-05	0.017	1e-05		1	1	0	0	0	0	1	1	0	1	0			0.877	1e-05	1e-05	1e-05	0.072	0.056	0.023	1e-05	0.077	0.093	1e-05		1
14	24	0	0	19.9472	10.965	0	2.65	15.4464	165.658	118.831		0.054	0.029	1e-05	1e-05	1e-05	1e-05	0.029	0.035	1e-05	0.022	1e-05		1	1	0	0	0	0	1	1	0	1	0			1.332	1e-05	1e-05	1e-05	0.181	1e-05	0.087	0.042	0.073	1e-05	1e-05		1
15	21	0	1	22.4197	10.804	0	0.824	19.1793	85.3721	40.5098		0.023	0.031	1e-05	1e-05	0.024	1e-05	0.029	0.032	0.168	0.022	0.142		1	1	0	0	1	0	1	1	1	1	1			0.038	1e-05	1e-05	0.098	0.081	0.067	0.041	0.038	1e-05	0.581	1e-05		1
16	27	0	1	21.5837	7.436	0	3.59	15.0602	96.9764	85.4851		2.16	0.028	0.02	1e-05	1e-05	1e-05	0.238	0.132	0.042	0.044	0.016		1	1	1	0	0	0	1	1	1	1	1			0.051	0.078	0.152	1e-05	1e-05	0.042	0.033	1e-05	1e-05	0.122	0.078		1
17	20	0	1	24.9291	11.55	0	1.42	15.5751	110.49	61.4192		0.176	0.033	1e-05	1e-05	1e-05	1e-05	0.019	0.02	1e-05	0.017	0.012		1	1	0	0	0	0	1	1	0	1	1			1e-05	0.078	1e-05	1e-05	0.061	1e-05	1e-05	0.281	0.081	1e-05	1e-05		0
18	20	0	0	21.3774	8.6355	1	3.54	18.7931	70.0663	95.0745		1e-05	0.089	1e-05	0.015	0.096	0.011	0.027	0.021	0.031	0.154	0.014		0	1	0	1	1	1	1	1	1	1	1			0.039	0.558	1e-05	0.067	0.311	0.034	0.032	0.034	0.073	0.097	0.097		1
19	20	0	0	21.2299	6.7995	0	2.48	17.7634	100.404	73.921		1e-05	0.169	1e-05	1e-05	0.118	0.014	0.041	0.064	1e-05	0.016	0.023		0	1	0	0	1	1	1	1	0	1	1			0.081	0.103	1e-05	1e-05	0.615	0.037	0.038	0.031	1e-05	1e-05	0.221		1
20	20	1	1	23.0078	8.76	0	4.45	16.8623	327.904	96.8195		0.261	0.031	1e-05	0.014	1e-05	0.017	0.037	0.034	1e-05	0.035	0.022		1	1	0	1	0	1	1	1	0	1	1			0.433	0.095	1e-05	1e-05	0.087	1e-05	0.019	1e-05	1e-05	1e-05	0.078		1
21	21	0	0	24.9591	11.505	0	3.21	18.0208	111.224	89.2704		0.98	0.027	1e-05	0.013	0.048	0.108	0.1572	0.106	0.232	0.51	0.017		1	1	0	1	1	1	1	1	1	1	1			0.251	1e-05	1e-05	0.137	0.298	1e-05	0.301	0.19	1e-05	0.135	0.092		1
22	20	0	0	18.6961	10.952	1	3.44	17.8921	128.699	73.0768		0.052	0.027	1e-05	1e-05	1e-05	1e-05	1e-05	0.025	1e-05	0.024	1e-05		1	1	0	0	0	0	0	1	0	1	0			0.088	0.094	1e-05	0.261	0.063	0.062	0.032	1e-05	1e-05	0.1	1e-05		1
23	21	0	0	21.1166	12.476	1	1.03	18.9218	226.83	99.4839		0.011	0.042	1e-05	0.018	1e-05	1e-05	0.042	0.022	0.034	0.04	1e-05		1	1	0	1	0	0	1	1	1	1	0			0.039	0.112	1e-05	1e-05	0.067	1e-05	1e-05	1e-05	0.043	1e-05	1e-05		1
24	20	0	0	18.4049	14.0318	0	2.26	20.7239	126.291	51.0217		0.011	0.027	1e-05	0.022	1e-05	0.172	0.041	0.031	1e-05	0.027	0.015		1	1	0	1	0	1	1	1	0	1	1			0.776	1e-05	1e-05	1e-05	0.072	0.036	0.071	0.033	1e-05	1e-05	0.093		1
25	26	0	0	37.3058	9.048	0	2.62	16.4762	161.195	77.2805		0.014	0.025	1e-05	0.017	0.021	1e-05	0.036	0.042	1e-05	0.12	0.016		1	1	0	1	1	0	1	1	0	1	1			1.19	1e-05	1e-05	1e-05	0.165	1e-05	0.045	0.208	0.309	1e-05	1e-05		1
26	21	0	0	19.6094	8.178	0	1.62	18.6644	168.433	101.318		0.076	0.027	1e-05	1e-05	1e-05	1e-05	1e-05	1e-05	1e-05	0.019	0.022		1	1	0	0	0	0	0	0	0	1	1			0.044	0.087	1e-05	0.091	0.081	0.048	1e-05	1e-05	1e-05	1e-05	1e-05		1
27	21	0	0	20.1235	9.375	0	1.89	16.6049	98.5977	100.989		0.152	0.032	1e-05	0.012	0.026	0.02	0.046	0.09	1e-05	0.021	0.03		1	1	0	1	1	1	1	1	0	1	1			0.102	1e-05	1e-05	0.087	0.121	0.066	0.035	0.028	0.165	1e-05	1e-05		1
28	23	0	0	19.6641	9.538	0	1.78	17.2485	28.6202	39.3055		0.021	0.031	0.027	1e-05	1e-05	0.016	0.031	0.048	0.166	0.238	0.014		1	1	1	0	0	1	1	1	1	1	1			0.045	1e-05	1e-05	0.102	0.042	1e-05	0.082	1e-05	0.092	0.092	1e-05		1
29	25	0	0	19.1797	8.353	1	1.58	19.1793	144.544	72.7414		0.021	0.026	1e-05	1e-05	1e-05	1e-05	0.018	0.021	1e-05	0.018	0.012		1	1	0	0	0	0	1	1	0	1	1			0.042	0.096	1e-05	0.097	0.761	0.042	0.019	0.023	0.067	0.387	0.093		1
30	29	0	0	22.7903	8.5585	0	2.86	19.1793	198.608	75.1187		0.013	0.029	1e-05	0.019	1e-05	0.018	0.027	0.035	0.019	0.022	0.012		1	1	0	1	0	1	1	1	1	1	1			0.038	0.093	1e-05	1e-05	1.511	1e-05	0.037	0.027	0.187	0.129	0.09		1
31	26	0	0	22.9701	15.606	0	1.06	18.5357	115.455	53.1391		0.012	0.03	1e-05	0.018	0.019	0.021	0.034	0.024	0.116	0.074	0.018		1	1	0	1	1	1	1	1	1	1	1			0.035	1e-05	1e-05	0.096	0.047	1e-05	1e-05	1e-05	1e-05	0.1	0.168		1
32	23	1	1	21.0198	5.165	0	4.56	13.5156	91.2899	82.7424		0.02	1e-05	1e-05	1e-05	1e-05	1e-05	0.021	0.031	0.027	0.023	0.013		1	0	0	0	0	0	1	1	1	1	1			1e-05	1e-05	0.159	1e-05	0.063	1e-05	0.076	1e-05	0.067	1e-05	0.381		0
33	20	0	0	20.7609	7.302	0	1.52	19.5654	303.878	73.6062		0.015	1e-05	1e-05	0.019	1e-05	0.026	0.042	0.025	0.216	0.178	0.018		1	0	0	1	0	1	1	1	1	1	1			0.042	0.103	1e-05	1e-05	0.409	1e-05	0.109	0.157	0.053	0.322	0.177		1
34	26	0	0	20.0273	7.8	0	2.27	16.4762	60.1158	59.7506		0.127	1e-05	1e-05	0.016	0.024	0.013	0.023	0.021	1e-05	0.056	0.015		1	0	0	1	1	1	1	1	0	1	1			0.879	1e-05	1e-05	1e-05	0.098	1e-05	0.041	0.021	0.065	0.122	1e-05		1
35	26	0	0	21.8577	8.0895	0	2.92	18.6644	153.1	42.4365		0.117	1e-05	0.031	1e-05	1e-05	1e-05	1e-05	0.037	0.019	0.018	0.025		1	0	1	0	0	0	0	1	1	1	1			0.981	1e-05	1e-05	1e-05	0.165	1e-05	1e-05	1e-05	0.052	0.131	0.104		1
36	20	0	0	18.5491	10.88	0	1.34	14.6741	43.1462	51.579		1e-05	1e-05	1e-05	0.021	0.028	1e-05	0.024	0.027	0.23	0.088	0.017		0	0	0	1	1	0	1	1	1	1	1			0.897	0.108	1e-05	1e-05	0.073	1e-05	0.025	0.021	0.046	1e-05	0.11		1
37	27	0	0	18.1315	12.2075	0	1.23	15.9613	146.561	78.1514		1e-05	1e-05	1e-05	1e-05	1e-05	1e-05	0.026	0.032	0.12	0.019	0.025		0	0	0	0	0	0	1	1	1	1	1			0.041	0.271	1e-05	1e-05	1e-05	1e-05	1e-05	0.024	0.056	0.187	0.098		1
38	23	0	0	21.4709	4.367	0	3.25	14.4166	117.373	46.6205		1e-05	0.072	0.118	0.288	0.274	0.274	0.3212	0.352	0.136	0.174	0.024		0	1	1	1	1	1	1	1	1	1	1			1.03	0.099	0.165	1e-05	0.071	1e-05	0.401	0.691	0.271	0.401	0.075		1
39	24	0	0	19.3686	9.064	0	2.66	19.8229	70.7963	21.4411		0.011	0.067	0.026	0.022	0.018	0.012	0.0952	0.05	0.026	0.021	0.268		1	1	1	1	1	1	1	1	1	1	1			0.887	0.089	1e-05	0.188	0.056	1e-05	0.121	1e-05	0.189	1e-05	0.181		1
40	25	0	0	20.8203	7.598	0	1.81	16.8623	162.707	72.0507		1e-05	0.025	1e-05	0.017	0.019	1e-05	0.036	0.019	0.029	0.023	0.022		0	1	0	1	1	0	1	1	1	1	1			1.562	0.085	1e-05	0.341	1.401	1e-05	0.026	0.035	1e-05	0.099	1e-05		1
41	24	1	1	19.6945	12.958	0	0.732	18.6644	87.8764	47.0845		1e-05	0.028	1e-05	1e-05	0.026	1e-05	1e-05	0.218	0.034	0.021	1e-05		0	1	0	0	1	0	0	1	1	1	0			0.078	1e-05	1e-05	1e-05	0.067	1e-05	1e-05	1e-05	0.061	0.139	0.121		1
42	21	0	0	23.9162	8.96	0	2.1	18.5357	17.8022	22.8945		1e-05	0.031	1e-05	1e-05	0.023	1e-05	0.035	1e-05	0.025	0.018	1e-05		0	1	0	0	1	0	1	0	1	1	0			1.291	1e-05	1e-05	0.103	0.276	1e-05	1e-05	0.18	1e-05	0.133	1e-05		1
43	21	0	0	21.8606	5.328	0	2.06	17.6346	48.3353	25.3409		0.206	0.043	1e-05	1e-05	1e-05	1e-05	1e-05	1e-05	0.156	0.019	1e-05		1	1	0	0	0	0	0	0	1	1	0			1.037	1e-05	0.17	0.092	0.567	0.039	1e-05	0.108	0.055	0.441	0.089		1
44	20	0	0	18.5469	8.6475	1	1.86	16.991	121.72	51.8281		0.067	0.05	1e-05	1e-05	1e-05	1e-05	1e-05	1e-05	0.019	0.019	1e-05		1	1	0	0	0	0	0	0	1	1	0			0.551	0.103	1e-05	0.091	0.871	1e-05	1e-05	1e-05	0.089	1e-05	0.074		1
45	24	0	1	21.6761	7	0	1.85	19.1793	88.2496	38.3743		0.052	0.031	0.025	0.089	1e-05	1e-05	0.026	1e-05	1e-05	0.02	1e-05		1	1	1	1	0	0	1	0	0	1	0			0.051	0.096	0.132	0.109	1e-05	1e-05	1e-05	0.037	1e-05	0.122	1e-05		1
46	22	0	0	18.0277	7.84	1	1.07	19.5654	124.342	60.4195		0.023	0.04	1e-05	0.018	1e-05	1e-05	0.264	1e-05	1e-05	1e-05	1e-05		1	1	0	1	0	0	1	0	0	0	0			1e-05	0.255	1e-05	1e-05	0.047	1e-05	0.021	1e-05	0.077	0.142	1e-05		0
47	22	0	0	21.9651	13.044	1	0.902	16.2187	12.9027	17.4546		0.022	0.095	1e-05	0.019	0.021	1e-05	1e-05	1e-05	1e-05	0.026	0.2		1	1	0	1	1	0	0	0	0	1	1			0.054	1.09	1e-05	1e-05	0.078	1e-05	1e-05	0.021	1e-05	0.098	0.799		1
48	23	0	0	18.9247	11.832	0	0.432	16.7336	45.2033	33.472		1e-05	0.709	1e-05	0.021	1e-05	1e-05	1e-05	0.074	1e-05	0.017	0.021		0	1	0	1	0	0	0	1	0	1	1			1e-05	0.095	1e-05	1e-05	0.072	1e-05	1e-05	1e-05	0.067	1e-05	1e-05		0
49	23	0	0	18.5378	5.711	0	1.62	17.3772	204.977	94.0621		2.053	0.034	1e-05	0.02	1e-05	1e-05	1e-05	0.134	1e-05	0.027	1e-05		1	1	0	1	0	0	0	1	0	1	0			1.412	0.107	1e-05	1e-05	1e-05	1e-05	1e-05	1e-05	0.159	1e-05	0.092		1
50	20	0	1	24.1579	15.561	0	0.928	17.7634	80.0629	39.4799		1e-05	0.035	0.029	0.014	1e-05	1e-05	0.402	1e-05	1e-05	1e-05	1e-05		0	1	1	1	0	0	1	0	0	0	0			1e-05	0.121	1e-05	1e-05	0.087	1e-05	1e-05	1e-05	0.081	0.091	1e-05		0
51	23	0	0	18.6721	9.415	0	1.55	15.7038	133.984	63.2742		1e-05	0.028	1e-05	0.014	1e-05	1e-05	1e-05	1e-05	0.022	0.019	1e-05		0	1	0	1	0	0	0	0	1	1	0			1.056	0.096	1e-05	1e-05	0.045	1e-05	0.027	0.025	1e-05	0.162	1e-05		1
52	23	0	0	19.6195	5.912	0	3.02	17.2485	104.219	45.1871		0.085	0.025	1e-05	0.014	1e-05	1e-05	0.156	1e-05	0.027	0.021	1e-05		1	1	0	1	0	0	1	0	1	1	0			1e-05	1e-05	1e-05	1e-05	0.063	1e-05	1e-05	0.398	1e-05	0.133	1e-05		0
53	21	0	0	16.3965	7.403	0	1.96	17.3772	114.141	77.7575		0.038	0.031	1e-05	1e-05	1e-05	1e-05	1e-05	1e-05	1e-05	0.026	1e-05		1	1	0	0	0	0	0	0	0	1	0			0.045	0.095	0.129	1e-05	0.451	0.038	1e-05	1e-05	1e-05	1e-05	1e-05		1
54	21	0	0	22.8838	9.126	0	1.95	15.5751	342.793	173.578		0.072	0.039	1e-05	1e-05	0.024	0.046	1e-05	0.068	1e-05	0.027	1e-05		1	1	0	0	1	1	0	1	0	1	0			0.049	1e-05	0.113	1e-05	0.044	1e-05	1e-05	1e-05	1e-05	1e-05	1e-05		1
55	24	0	1	19.4711	8.645	1	1.31	16.8623	434.795	405.78		0.012	0.027	1e-05	1e-05	0.024	1e-05	0.021	0.019	0.338	0.019	1e-05		1	1	0	0	1	0	1	1	1	1	0			0.047	0.086	1e-05	1e-05	0.039	1e-05	0.041	0.198	0.066	0.109	1e-05		1
56	28	0	1	20.3621	10.816	0	2.38	15.0602	164.201	73.828		1e-05	0.026	1e-05	1e-05	1e-05	1e-05	0.158	0.021	0.592	0.022	0.098		0	1	0	0	0	0	1	1	1	1	1			0.766	0.198	0.144	1e-05	0.088	0.052	0.038	0.076	0.054	0.118	1e-05		1
57	23	0	0	19.4964	10.196	0	2.46	16.2187	204.339	84.2108		1e-05	0.023	1e-05	1e-05	1e-05	1e-05	0.17	0.022	1e-05	0.026	1e-05		0	1	0	0	0	0	1	1	0	1	0			0.043	1e-05	1e-05	1e-05	1e-05	0.045	1e-05	0.161	0.054	0.094	1e-05		1
58	26	0	0	24.8786	10.168	0	1.1	17.8921	143.004	96.5617		1e-05	1e-05	1e-05	1e-05	0.019	1e-05	1e-05	0.21	1e-05	0.027	1e-05		0	0	0	0	1	0	0	1	0	1	0			0.049	1e-05	1e-05	1e-05	0.056	1e-05	1e-05	0.027	0.207	0.128	1e-05		1
59	21	0	0	24.4245	10.27	0	2.24	16.09	60.2146	71.2073		0.028	1e-05	0.032	1e-05	0.37	1e-05	1e-05	0.023	1e-05	0.019	1e-05		1	0	1	0	1	0	0	1	0	1	0			0.378	1e-05	0.142	0.088	0.381	1e-05	1e-05	0.031	1e-05	1e-05	1e-05		1
60	21	0	0	19.4513	10.08	1	3.47	16.3474	129.866	49.3393		0.058	1e-05	1e-05	1e-05	0.029	1e-05	1e-05	1e-05	1e-05	0.018	1e-05		1	0	0	0	1	0	0	0	0	1	0			0.038	1e-05	1e-05	1e-05	0.122	1e-05	1e-05	1e-05	0.056	1e-05	1e-05		1
61	20	0	1	23.6276	9.058	1	1.51	13.6443	51.5387	37.3156		0.104	1e-05	1e-05	1e-05	1e-05	1e-05	0.023	0.214	0.026	0.025	0.156		1	0	0	0	0	0	1	1	1	1	1			0.087	1e-05	1e-05	1e-05	0.036	1e-05	0.026	0.121	0.054	0.099	0.089		1
62	24	1	1	24.8016	11.046	1	0.88	18.5357	289.302	83.7616		0.013	1e-05	1e-05	0.158	1e-05	1e-05	0.028	1e-05	0.022	0.092	0.015		1	0	0	1	0	0	1	0	1	1	1			0.766	0.131	1e-05	0.166	1e-05	1e-05	0.251	1e-05	0.101	0.102	0.092		1
63	22	0	0	16.561	11.07	0	1.8	17.5059	214.682	213.374		0.012	0.024	1e-05	1e-05	0.079	1e-05	0.028	0.166	1e-05	0.208	0.012		1	1	0	0	1	0	1	1	0	1	1			1.056	0.096	1e-05	0.091	1e-05	1e-05	0.171	0.033	0.281	1e-05	0.105		1
64	21	0	1	21.2629	9.0135	0	3.39	16.09	101.594	159.955		0.012	0.05	1e-05	1e-05	0.2	0.016	0.034	0.024	1e-05	0.38	0.022		1	1	0	0	1	1	1	1	0	1	1			1.01	0.094	1e-05	0.098	0.271	1e-05	0.18	0.034	0.078	0.119	0.287		1
65	22	0	0	18.2399	9.3175	1	2.24	16.09	195.216	68.7924		0.237	0.042	1e-05	1e-05	0.098	0.017	0.032	0.033	0.038	0.032	0.027		1	1	0	0	1	1	1	1	1	1	1			1.281	1e-05	1e-05	1e-05	0.176	1e-05	1e-05	1e-05	1e-05	0.1	0.117		1
66	23	1	1	17.3216	13.2905	1	0.959	14.5454	243.881	88.7707		0.189	0.041	1e-05	1e-05	0.096	0.02	1e-05	0.021	1e-05	0.017	0.012		1	1	0	0	1	1	0	1	0	1	1			0.988	0.102	1e-05	0.103	0.176	1e-05	0.023	1e-05	0.052	0.138	0.103		1
67	21	0	0	19.8437	10.748	0	1.39	14.8028	79.5748	56.9495		0.313	0.036	1e-05	1e-05	0.031	0.014	1e-05	0.098	0.394	0.138	1e-05		1	1	0	0	1	1	0	1	1	1	0			0.211	0.1	1e-05	1e-05	0.098	1e-05	0.026	1e-05	1e-05	0.276	1e-05		1
68	20	0	1	23.7716	7.7675	0	4.28	18.7931	163.79	72.8716		0.02	0.032	1e-05	1e-05	0.03	0.013	1e-05	0.023	1e-05	0.015	0.098		1	1	0	0	1	1	0	1	0	1	1			0.143	0.092	1e-05	1e-05	0.129	1e-05	0.038	1e-05	0.078	0.129	1e-05		1
69	22	1	1	22.0761	12.696	0	1.57	15.9613	101.1	53.1708		0.02	0.041	1e-05	1e-05	1e-05	0.018	0.114	0.034	1e-05	1e-05	0.017		1	1	0	0	0	1	1	1	0	0	1			0.233	0.093	1e-05	0.098	0.087	1e-05	1e-05	0.598	1e-05	0.122	1e-05		1
70	20	0	0	21.4533	15.708	1	1.16	13.773	110.739	47.6965		0.019	0.041	1e-05	1e-05	1e-05	0.014	0.076	0.146	1e-05	0.112	1e-05		1	1	0	0	0	1	1	1	0	1	0			0.078	0.102	1e-05	0.088	0.056	0.067	0.027	0.037	0.198	1e-05	0.661		1
71	27	0	1	20.6489	11.508	0	2.04	15.7038	107.453	57.6873		0.012	0.176	1e-05	1e-05	1e-05	0.012	1e-05	1e-05	0.018	0.018	1e-05		1	1	0	0	0	1	0	0	1	1	0			1.056	0.671	1e-05	1e-05	1e-05	0.048	0.023	1e-05	0.07	0.124	1e-05		1
72	21	0	0	21.0035	9.615	1	2.11	15.189	84.9186	73.9599		0.014	0.103	1e-05	1e-05	1e-05	0.018	0.023	1e-05	0.026	0.014	1e-05		1	1	0	0	0	1	1	0	1	1	0			1.872	0.12	1e-05	1e-05	1e-05	1e-05	1e-05	0.191	1e-05	0.099	1e-05		1
73	26	0	1	20.9259	13.36	1	2.68	15.3177	98.1321	66.8418		0.482	0.029	1e-05	1e-05	1e-05	1e-05	1e-05	1e-05	0.196	0.022	1e-05		1	1	0	0	0	0	0	0	1	1	0			0.085	1e-05	1e-05	0.091	1e-05	1e-05	1e-05	1e-05	1e-05	0.196	0.099		1
74	21	0	0	20.1767	9.262	0	1.78	16.8623	27.4346	100.637		0.388	1e-05	1e-05	1e-05	1e-05	1e-05	1e-05	1e-05	0.308	1e-05	1e-05		1	0	0	0	0	0	0	0	1	0	0			0.058	0.151	1e-05	0.103	0.154	0.035	1e-05	1e-05	1e-05	0.308	0.083		1
75	22	1	1	29.1049	15.66	0	1.97	14.2879	97.1248	27.3544		0.059	0.032	1e-05	1e-05	0.03	1e-05	0.026	0.192	1e-05	0.212	1e-05		1	1	0	0	1	0	1	1	0	1	0			0.063	1e-05	1e-05	1e-05	0.187	1e-05	1e-05	0.023	0.048	1e-05	1e-05		1
76	24	0	0	24.0569	10.094	1	1.8	14.5454	112.148	77.0927		0.069	0.029	1e-05	1e-05	0.028	1e-05	1e-05	1e-05	1e-05	0.026	0.017		1	1	0	0	1	0	0	0	0	1	1			1e-05	0.099	1e-05	1e-05	1e-05	1e-05	0.034	0.032	0.159	0.165	1e-05		0
77	22	0	0	29.9755	7.1635	0	2.79	13.5156	206.294	106.609		0.104	0.027	1e-05	0.015	0.076	1e-05	1e-05	1e-05	1e-05	0.028	0.025		1	1	0	1	1	0	0	0	0	1	1			1e-05	0.108	1e-05	0.105	0.145	1e-05	1e-05	1e-05	1e-05	1e-05	0.089		0
78	24	0	0	23.4711	11.365	0	1.46	11.868	24.3737	47.5376		1e-05	0.027	1e-05	0.046	1e-05	1e-05	1e-05	0.041	1e-05	0.016	0.014		0	1	0	1	0	0	0	1	0	1	1			0.067	1e-05	1e-05	0.163	0.043	1e-05	1e-05	0.027	0.065	1e-05	0.089		1
79	24	0	0	22.1222	5.719	0	3.21	15.5751	51.6284	94.3162		1e-05	1e-05	1e-05	0.15	1e-05	1e-05	0.027	1e-05	0.402	0.017	0.015		0	0	0	1	0	0	1	0	1	1	1			0.087	0.095	1e-05	0.281	0.121	1e-05	1e-05	0.031	1e-05	1e-05	1e-05		1
80	22			22.4567	11.0705	0	1.81	13.2582	208.21	181.341		1e-05	0.031	1e-05	0.022	0.025	1e-05	1e-05	1e-05	0.035	0.014	0.027		0	1	0	1	1	0	0	0	1	1	1			1e-05	0.085	1e-05	0.081	0.087	1e-05	1e-05	1e-05	0.078	1e-05	1e-05		0
81	23	0	0	27.0853	11.648	0	1.28	14.6741	47.4112	81.0915		0.105	0.024	1e-05	0.016	1e-05	1e-05	1e-05	0.018	1e-05	0.02	0.022		1	1	0	1	0	0	0	1	0	1	1			1e-05	0.092	1e-05	0.319	0.051	1e-05	1e-05	0.026	0.06	1e-05	0.093		0
82	23	0	0	18.7429	5.785	0	1.51	14.0305	160.698	52.9781		0.401	0.024	1e-05	1e-05	1e-05	1e-05	0.032	1e-05	1e-05	0.021	0.012		1	1	0	0	0	0	1	0	0	1	1			1e-05	1e-05	1e-05	0.085	0.045	1e-05	0.191	0.209	0.049	1e-05	0.105		0
83	31	0	0	21.3701	12.6365	1	1.54	14.0305	195.892	103.777		0.096	0.034	1e-05	0.014	1e-05	1e-05	1e-05	1e-05	1e-05	1e-05	1e-05		1	1	0	1	0	0	0	0	0	0	0			1e-05	1e-05	1e-05	0.091	0.409	1e-05	0.165	1e-05	1e-05	1e-05	1e-05		0
84	24	0	0	18.1414	5.304	0	1.14	16.7336	157.852	57.0129		0.016	1e-05	1e-05	0.014	1e-05	1e-05	1e-05	1e-05	1e-05	1e-05	0.013		1	0	0	1	0	0	0	0	0	0	1			0.699	0.251	1e-05	1e-05	0.241	1e-05	1e-05	0.098	0.119	1e-05	0.114		1
85	29	0	0				3	22.0111				1e-05	0.109	1e-05	0.018	1e-05	1e-05	1e-05	1e-05	1e-05	0.026	0.013		0	1	0	1	0	0	0	0	0	1	1
86	24	0	0	18.9695	12.06	1	0.781	14.9315	138.403	85.2477		0.286	1e-05	1e-05	0.02	1e-05	1e-05	0.024	1e-05	1e-05	0.031	1e-05		1	0	0	1	0	0	1	0	0	1	0			0.498	0.084	1e-05	1e-05	0.056	1e-05	1e-05	0.032	0.063	0.228	1e-05		1
87	23	0	0	18.0078	8.887	0	3.37	13.2582	173.116	80.5516		1e-05	0.031	1e-05	1e-05	1e-05	1e-05	1e-05	0.096	0.022	0.086	1e-05		0	1	0	0	0	0	0	1	1	1	0			0.076	1.021	1e-05	1e-05	0.061	1e-05	0.591	0.177	1e-05	1e-05	0.099		1
88	24	0	0	15.6735	12.664	0	1.95	15.189	190.473	60.5009		0.608	0.029	1e-05	1e-05	1e-05	1e-05	1e-05	0.214	1e-05	0.194	1e-05		1	1	0	0	0	0	0	1	0	1	0			1e-05	0.107	1e-05	0.099	0.067	1e-05	0.026	0.079	1e-05	0.152	0.127		0
89	25	0	1	18.5813	10.891	0	1.36	16.2187				0.184	0.027	1e-05	1e-05	0.028	1e-05	1e-05	1e-05	0.079	0.214	1e-05		1	1	0	0	1	0	0	0	1	1	0
90	29	0	0	18.9802	8.598	0	1.73	16.8623	75.8155	57.0894		0.267	0.031	1e-05	0.034	1e-05	0.066	0.038	0.209	1e-05	1e-05	0.015		1	1	0	1	0	1	1	1	0	0	1			0.054	1e-05	1e-05	0.1	0.277	1e-05	0.032	0.451	0.11	1e-05	0.129		1
91	23	0	0	20.7612	9.9125	0	1.66	18.1495	120.217	95.3313		0.098	0.28	1e-05	0.015	0.029	0.017	1e-05	0.088	1e-05	0.015	0.016		1	1	0	1	1	1	0	1	0	1	1			0.067	1e-05	1e-05	1e-05	0.165	1e-05	0.278	1e-05	1e-05	1e-05	1e-05		1
92	22	0	1	18.8234	7.24	1	3.79	15.7038	224.637	68.1762		0.145	1e-05	1e-05	1e-05	0.017	0.088	0.278	1e-05	1e-05	0.091	0.02		1	0	0	0	1	1	1	0	0	1	1			0.544	1e-05	1e-05	1e-05	0.968	1e-05	0.023	0.081	1e-05	1e-05	1e-05		1
93	25	0	0	18.9965	6.716	0	3.29	15.189	30.3904	42.3548		0.087	0.061	1e-05	0.031	0.028	1e-05	0.108	0.061	1e-05	1e-05	1e-05		1	1	0	1	1	0	1	1	0	0	0			0.078	1e-05	0.176	1e-05	0.063	1e-05	0.043	1e-05	1e-05	1e-05	0.229		1
94	22	0	0	19.2538	9.8175	0	1.71	14.4166	145.589	117.015		0.108	0.072	1e-05	1e-05	0.233	1e-05	1e-05	0.042	1e-05	1e-05	1e-05		1	1	0	0	1	0	0	1	0	0	0			0.741	0.095	1e-05	1e-05	1e-05	0.043	0.108	1e-05	1e-05	1e-05	1e-05		1
95	22	0	0	22.4685	16.16	1	1	14.0305	201.318	90.3937		0.563	1e-05	1e-05	0.013	0.106	1e-05	0.041	1e-05	1e-05	1e-05	1e-05		1	0	0	1	1	0	1	0	0	0	0			0.776	0.278	1e-05	0.117	0.189	1e-05	1e-05	0.097	1e-05	1e-05	1e-05		1
96	25	0	1	27.4394	12.5125	1	4.33	16.2187	104.056	104.318		0.075	1e-05	1e-05	0.012	0.026	1e-05	0.045	1e-05	1e-05	0.014	1e-05		1	0	0	1	1	0	1	0	0	1	0			0.684	1e-05	1e-05	1e-05	0.125	1e-05	1e-05	0.182	1e-05	1e-05	1e-05		1
97	23	0	1	22.9481	9.632	0	2.41	12.872	196.531	85.0747		0.012	0.051	1e-05	0.017	0.381	1e-05	0.021	1e-05	1e-05	0.032	1e-05		1	1	0	1	1	0	1	0	0	1	0			0.053	1e-05	1e-05	0.127	0.564	1e-05	0.089	0.122	1e-05	0.161	1e-05		1
98	29	0	0	24.3902	11.055	1	2.36	17.2485	205.151	208.467		0.872	0.12	1e-05	1e-05	0.61	1e-05	0.034	1e-05	1e-05	0.17	1e-05		1	1	0	0	1	0	1	0	0	1	0			0.053	0.151	1e-05	1e-05	0.071	1e-05	0.027	1e-05	0.098	1e-05	0.087		1
99	31	0	0	23.8697	14.781	0	0.717	16.991	120.514	130.481		1e-05	0.031	1e-05	0.016	0.129	1e-05	0.041	1e-05	1e-05	1e-05	1e-05		0	1	0	1	1	0	1	0	0	0	0			0.398	0.098	1e-05	1e-05	0.063	1e-05	0.02	1e-05	1e-05	1e-05	1e-05		1
100	23	0	1	23.7387	8.4575	0	4.09	16.2187	248.646	138.117		1e-05		1e-05	0.098	0.026	1e-05	0.197	0.201	1e-05	1e-05	1e-05		0		0	1	1	0	1	1	0	0	0			0.761	1e-05	1e-05	0.276	0.056	1e-05	0.027	1e-05	1e-05	1e-05	0.095		1
101	22	0	0	16.9531	5.2415	1	0.913	18.6644	73.101	140.677		0.014	1e-05	1e-05	1e-05	0.018	0.027	0.087	0.088	0.024	1e-05	1e-05		1	0	0	0	1	1	1	1	1	0	0			0.551	1e-05	1e-05	1e-05	0.167	0.043	0.236	0.041	1e-05	1e-05	1e-05		1
102	23	0	0	22.3027	4.4415	0	1.72	15.189	145.592	58.5461		0.014	1e-05	1e-05	1e-05	0.017	0.013	0.042	1e-05	0.076	1e-05	0.104		1	0	0	0	1	1	1	0	1	0	1			0.802	0.381	1e-05	1e-05	1e-05	1e-05	0.189	0.047	1e-05	0.095	1e-05		1
103	22	0	0	19.5502	7.111	0	1.61	13.5156	116.987	74.2705		0.175	1e-05	1e-05	0.087	0.099	0.016	0.092	0.068	0.022	1e-05	1e-05		1	0	0	1	1	1	1	1	1	0	0			0.298	1e-05	1e-05	0.105	0.053	1e-05	0.201	0.023	0.124	1e-05	1e-05		1
104	29	0	0	17.5207	8.58	1	1.49	11.9195	153.037	133.025		0.15	1e-05	0.026	0.014	1e-05	0.017	0.088	1e-05	0.038	1e-05	1e-05		1	0	1	1	0	1	1	0	1	0	0			0.476	1e-05	1e-05	1e-05	1e-05	1e-05	1e-05	0.043	1e-05	0.259	1e-05		1
105	24	1	1	26.8801	12	0	1.72	11.6105	79.3705	47.9682		1.01	1e-05	0.105	1e-05	0.024	1e-05	0.11	1e-05	0.041	1e-05	0.028		1	0	1	0	1	0	1	0	1	0	1			0.455	1e-05	1e-05	1e-05	0.554	1e-05	0.078	0.033	1e-05	1e-05	1e-05		1
106	35	0	1	19.8136	8.2545	1	1.4	16.4762	47.3242	32.9847		0.067	1e-05	1e-05	1e-05	0.119	1e-05	0.034	1e-05	0.028	1e-05	1e-05		1	0	0	0	1	0	1	0	1	0	0			0.398	1e-05	0.123	1e-05	0.061	1e-05	0.024	1e-05	1e-05	1e-05	1e-05		1
107	22	0	0	20.9734	4.004	0	2.52	16.991	65.3024	43.8367		0.012	1e-05	1e-05	1e-05	0.087	1e-05	0.038	1e-05	0.024	1e-05	0.054		1	0	0	0	1	0	1	0	1	0	1			0.765	1e-05	0.167	0.096	0.071	1e-05	0.019	1e-05	0.058	0.128	0.103		1
108	23	0	0	23.5883	20.373	0	2.69	18.407	56.6344	31.1083		0.013	1e-05	1e-05	1e-05	1e-05	1e-05	1e-05	1e-05	0.019	1e-05	0.022		1	0	0	0	0	0	0	0	1	0	1			0.674	0.091	1e-05	1e-05	1e-05	0.099	0.033	0.071	0.066	1e-05	1e-05		1
109	29	0	0	19.2842	12.69	1	2.86	17.1198	67.2724	92.9066		0.059	1e-05	1e-05	1e-05	0.027	1e-05	0.025	1e-05	0.023	1e-05	1e-05		1	0	0	0	1	0	1	0	1	0	0			0.071	1e-05	1e-05	1e-05	0.199	1e-05	1e-05	0.034	1e-05	1e-05	1e-05		1
110	25	0	0	16.8853	7.672	1	2.37	18.7931	72.0026	40.462		1e-05	1e-05	1e-05	1e-05	1e-05	1e-05	0.021	1e-05	0.022	1e-05	1e-05		0	0	0	0	0	0	1	0	1	0	0			0.045	1e-05	1e-05	1e-05	0.065	1e-05	1e-05	0.021	0.049	0.112	1e-05		1
111	25	1	1	24.9539	5.343	0	2.96	15.8326	61.9741	142.732		1e-05	1e-05	1e-05	1e-05	0.018	1e-05	1e-05	1e-05	0.018	1e-05	1e-05		0	0	0	0	1	0	0	0	1	0	0			0.078	1e-05	0.181	1e-05	0.65	1e-05	1e-05	0.045	1e-05	1e-05	1e-05		1
112	21	0	0	19.8204	10.28	1	3.41	18.5357	67.1342	46.6937		0.196	1e-05	1e-05	0.187	0.024	1e-05	0.058	0.059	0.019	1e-05	1e-05		1	0	0	1	1	0	1	1	1	0	0			0.044	1e-05	1e-05	0.093	0.549	1e-05	0.08	0.021	0.078	1e-05	1e-05		1
113	33	0	0	25.8883	11.565	0	4.28	15.4464	91.4632	95.693		0.12	1e-05	1e-05	0.013	1e-05	1e-05	0.036	0.026	0.019	1e-05	1e-05		1	0	0	1	0	0	1	1	1	0	0			0.061	1e-05	1e-05	1e-05	1e-05	1e-05	1e-05	1e-05	0.289	1e-05	0.089		1
114	22	0	0	17.9387	7.306	0	2.31	15.8326	118.286	60.547		0.25	1e-05	1e-05	1e-05	1e-05	1e-05	0.041	1e-05	0.276	1e-05	1e-05		1	0	0	0	0	0	1	0	1	0	0			1e-05	0.087	0.132	1e-05	1e-05	1e-05	0.102	0.026	0.063	0.378	1e-05		0
115	20	0	1	21.4767	17.324	0	1.13	11.9195				0.321	1e-05	1e-05	1e-05	0.065	1e-05	0.061	0.072	0.301	1e-05	1e-05		1	0	0	0	1	0	1	1	1	0	0
116							1.53	13.1294	98.9333	56.4		0.011	0.026	1e-05	0.02	0.018	1e-05	0.031	0.021	0.201	0.076	1e-05		1	1	0	1	1	0	1	1	1	1	0			1e-05	1e-05	1e-05	1e-05	0.065	1e-05	1e-05	1e-05	0.139	1e-05	0.102		0
117	25	0	0	23.3244	7.9955	1	1.37	14.6741	42.8462	105.982		0.567	0.028	0.054	1e-05	0.019	1e-05	1e-05	0.033	0.099	0.021	0.027		1	1	1	0	1	0	0	1	1	1	1			0.949	0.131	1e-05	1e-05	0.071	1e-05	1e-05	0.034	0.057	1e-05	0.094		1
118	25	0	0	19.308	14.316	1	1.43	20.4665	45.5285	46.9728		0.015	1e-05	0.031	1e-05	1e-05	1e-05	1e-05	0.036	0.152	0.024	1e-05		1	0	1	0	0	0	0	1	1	1	0			0.278	0.097	1e-05	1e-05	0.082	1e-05	0.181	0.093	1e-05	1e-05	1e-05		1
119	23	1	1	20.889	7.854	1	1.03	15.5751	141.086	79.9288		0.2	0.098	0.03	1e-05	1e-05	1e-05	0.099	0.023	0.087	1e-05	1e-05		1	1	1	0	0	0	1	1	1	0	0			1e-05	0.276	1e-05	1e-05	0.365	0.097	0.033	0.121	1e-05	1e-05	1e-05		0
120	24	0	0	22.2222	6.8585	0	2.65	15.189	50.2315	94.2756		0.105	0.023	1e-05	0.052	0.027	1e-05	0.027	0.019	0.027	1e-05	1e-05		1	1	0	1	1	0	1	1	1	0	0			1e-05	0.254	1e-05	0.091	0.121	1e-05	0.027	1e-05	1e-05	0.11	1e-05		0
121	25	0	0	17.8145	8.5215	0	2.61	13.773	1149.87	1286.7		0.067	0.077	1e-05	0.016	0.087	1e-05	0.031	1e-05	0.096	1e-05	1e-05		1	1	0	1	1	0	1	0	1	0	0			1e-05	0.106	1e-05	1e-05	0.076	1e-05	1e-05	1e-05	1e-05	1e-05	1e-05		0
122	25	0	0	22.6627	17.91	0	2.62	17.2485	85.0952	81.8269		0.081	1e-05	1e-05	1e-05	0.1	1e-05	0.033	1e-05	0.026	1e-05	1e-05		1	0	0	0	1	0	1	0	1	0	0			0.054	1e-05	1e-05	1e-05	0.759	1e-05	0.071	1e-05	0.078	1e-05	1e-05		1
123	24	0	0	19.5578	8.991	0	2.72	17.6346	136.057	67.4791		0.086	1e-05	1e-05	1e-05	0.064	1e-05	0.176	1e-05	1e-05	1e-05	1e-05		1	0	0	0	1	0	1	0	0	0	0			0.059	1e-05	0.117	0.108	1e-05	1e-05	0.287	0.138	0.072	1e-05	1e-05		1
124	23	0	0	21.4187	15.6865	1	1.36	18.1495	49.3116	60.9777		1e-05	1e-05	1e-05	1e-05	0.047	1e-05	0.211	1e-05	0.165	1e-05	1e-05		0	0	0	0	1	0	1	0	1	0	0			0.178	1e-05	1e-05	1e-05	0.676	1e-05	0.198	1e-05	0.361	1e-05	1e-05		1
125	22	0	0	30.303	11.175	0	2.59	16.2187	58.4702	43.914		1e-05	1e-05	1e-05	1e-05	0.076	1e-05	0.031	1e-05	0.067	1e-05	1e-05		0	0	0	0	1	0	1	0	1	0	0			0.181	1e-05	1e-05	1e-05	0.121	1e-05	0.028	1e-05	0.287	1e-05	1e-05		1
126	26	0	0	20.6041	7.194	0	1.31	11.4046	78.1897	70.5288		0.013	1e-05	1e-05	1e-05	0.024	1e-05	0.036	1e-05	0.027	1e-05	0.018		1	0	0	0	1	0	1	0	1	0	1			1e-05	1e-05	1e-05	1e-05	0.056	1e-05	0.067	0.231	0.095	0.38	1e-05		0
127	24	0	0	21.1206	16.56	0	2.18	13.9018	57.6621	69.9215		0.012	1e-05	1e-05	1e-05	1e-05	1e-05	1e-05	1e-05	0.023	1e-05	1e-05		1	0	0	0	0	0	0	0	1	0	0			1e-05	1e-05	1e-05	1e-05	0.047	0.052	0.021	1e-05	0.227	1e-05	1e-05		0
128	25	0	0	18.5803	6.384	0	2.22	14.9315	39.0352	52.659		0.014	1e-05	0.07	1e-05	1e-05	1e-05	1e-05	0.021	0.019	0.028	1e-05		1	0	1	0	0	0	0	1	1	1	0			0.067	0.096	1e-05	0.1	1e-05	1e-05	1e-05	1e-05	0.054	1e-05	1e-05		1
129	25	0	0	22.4327	14.6985	1	2.98	17.3772	148.516	65.5783		1e-05	0.026	1e-05	1e-05	1e-05	1e-05	1e-05	0.028	0.087	0.298	1e-05		0	1	0	0	0	0	0	1	1	1	0			1e-05	1e-05	0.149	1e-05	1e-05	1e-05	1e-05	0.036	1e-05	1e-05	0.095		0
130	24	0	0	19.0675	5.5385	0	2.07	16.8623	58.0132	75.8297		0.049	0.079	1e-05	0.118	0.021	1e-05	0.034	0.019	1e-05	1e-05	0.017		1	1	0	1	1	0	1	1	0	0	1			1e-05	0.084	0.154	0.314	0.083	1e-05	1e-05	1e-05	0.167	1e-05	1e-05		0
131	20	0	0	21.7181	16.4	1	1.75	18.0208	84.6522	49.1085		0.36	1e-05	1e-05	1e-05	0.032	1e-05	0.059	0.037	1e-05	1e-05	1e-05		1	0	0	0	1	0	1	1	0	0	0			0.061	1e-05	1e-05	1e-05	0.089	1e-05	0.034	0.028	0.301	1e-05	1e-05		1
132	21	0	0	21.9651	7.93	0	1.69	14.6741	144.715	84.7378		0.074	1e-05	1e-05	1e-05	0.016	1e-05	0.021	0.026	1e-05	1e-05	0.014		1	0	0	0	1	0	1	1	0	0	1			0.054	0.089	1e-05	1e-05	0.076	0.034	1e-05	0.027	0.271	1e-05	1e-05		1
133	24	0	0	21.2277	4.495	0	2.3	13.9018	56.7548	28.9212		0.012	1e-05	1e-05	1e-05	1e-05	1e-05	0.034	0.021	1e-05	1e-05	0.016		1	0	0	0	0	0	1	1	0	0	1			0.063	1e-05	1e-05	1e-05	0.088	1e-05	1e-05	0.033	0.065	1e-05	1e-05		1
134	25	0	1	19.7822	8.13	0	3.63	16.7336	149.32	101.822		0.014	1e-05	1e-05	0.013	0.021	1e-05	0.026	0.019	1e-05	1e-05	0.021		1	0	0	1	1	0	1	1	0	0	1			0.052	0.114	1e-05	1e-05	0.091	1e-05	0.036	1e-05	1e-05	1e-05	1e-05		1
135	24	1	1	21.7161	13.838	0	2.29	14.6741	90.8478	62.1782		0.021	1e-05	1e-05	0.017	0.023	1e-05	1e-05	0.052	1e-05	1e-05	1e-05		1	0	0	1	1	0	0	1	0	0	0			0.067	1e-05	1e-05	1e-05	0.098	1e-05	0.032	0.132	1e-05	1e-05	1e-05		1
136	22	1	1	22.8099	12.628	1	2.07	20.0803	141.923	57.591		0.069	0.029	1e-05	1e-05	0.019	1e-05	1e-05	0.044	1e-05	1e-05	1e-05		1	1	0	0	1	0	0	1	0	0	0			0.041	1e-05	1e-05	0.102	0.067	1e-05	1e-05	0.037	1e-05	1e-05	1e-05		1
137	26	0	0	22.8894	17.3235	1	2.06	14.9315	126.241	76.7354		0.172	0.032	0.024	0.014	1e-05	1e-05	1e-05	0.038	1e-05	1e-05	1e-05		1	1	1	1	0	0	0	1	0	0	0			0.049	1e-05	1e-05	1e-05	1e-05	1e-05	1e-05	0.036	1e-05	0.377	1e-05		1
138	23	0	1	27.4943	11.205	1	1.36	15.4464	102.703	34.4069		0.241	0.034	0.027	0.018	1e-05	1e-05	0.209	0.034	1e-05	1e-05	0.023		1	1	1	1	0	0	1	1	0	0	1			1e-05	1e-05	1e-05	1e-05	1e-05	1e-05	0.019	1e-05	1e-05	1e-05	0.102		0
139	24	0	0	20.5499	6.99	0	2.11	17.76	172.77	88.3384		0.02	0.081	0.024	1e-05	1e-05	1e-05	0.162	0.026	1e-05	0.018	1e-05		1	1	1	0	0	0	1	1	0	1	0			1e-05	0.086	1e-05	0.099	1e-05	1e-05	0.187	1e-05	1e-05	1e-05	1e-05		0
140	23	0	0	16.1843	7.159	1	1.9	13.1294	72.2438	64.6667		1e-05	1e-05	0.027	1e-05	0.023	1e-05	0.063	0.019	1e-05	1e-05	1e-05		0	0	1	0	1	0	1	1	0	0	0			0.128	0.42	1e-05	1e-05	1e-05	1e-05	1e-05	1e-05	1e-05	1e-05	1e-05		1
141	25	0	0	24.0625	9.7275	1	2.23	16.6049	141.305	52.8594		1e-05	1e-05	0.022	1e-05	0.017	1e-05	0.036	0.051	1e-05	0.015	1e-05		0	0	1	0	1	0	1	1	0	1	0			0.187	1e-05	1e-05	1e-05	0.366	0.062	0.022	1e-05	1e-05	1e-05	1e-05		1
142	24	0	0	16.5741	13.8	1	0.87	16.8623	87.503	43.196		0.078	1e-05	0.023	1e-05	0.016	1e-05	0.03	0.127	1e-05	0.022	1e-05		1	0	1	0	1	0	1	1	0	1	0			0.398	0.106	1e-05	1e-05	0.42	1e-05	1e-05	0.031	1e-05	1e-05	0.097		1
143	25	0	0	23.8787	15.12	1	1.7	14.8028	178.508	116.557		1e-05	1e-05	0.024	1e-05	1e-05	1e-05	0.059	0.078	0.094	1e-05	1e-05		0	0	1	0	0	0	1	1	1	0	0			1e-05	1e-05	0.178	1e-05	0.163	1e-05	0.025	0.501	1e-05	1e-05	1e-05		0
144	30	0	0	24.2748	11.179	0	1.33	14.6741	48.8687	63.7688		1e-05	1e-05	0.022	1e-05	1e-05	1e-05	0.027	0.348	0.287	0.078	1e-05		0	0	1	0	0	0	1	1	1	1	0			0.879	1e-05	1e-05	1e-05	0.07	1e-05	0.036	0.459	0.388	1e-05	1e-05		1
145	22	0	1	22.6202	11.07	0	0.974	17.2485	85.4998	113.619		0.073	0.028	0.091	0.059	0.015	1e-05	0.091	0.026	0.021	1e-05	1e-05		1	1	1	1	1	0	1	1	1	0	0			0.062	1e-05	1e-05	1e-05	0.271	1e-05	0.301	1e-05	0.051	0.351	1e-05		1
146	23	0	0	17.4262	9.527	1	3.64	16.09	102.671	68.5075		0.301	0.031	0.021	0.114	0.021	1e-05	1e-05	1e-05	0.023	1e-05	0.052		1	1	1	1	1	0	0	0	1	0	1			0.655	1e-05	1e-05	0.218	1e-05	1e-05	0.188	1e-05	1e-05	1e-05	1e-05		1
147	22			26.7919	12.523	1	1.47	14.6741	106.677	104.723		1e-05	0.038	0.023	1e-05	1e-05	1e-05	1e-05	0.027	0.035	1e-05	1e-05		0	1	1	0	0	0	0	1	1	0	0			0.548	1e-05	1e-05	0.092	1e-05	1e-05	0.075	1e-05	1e-05	1e-05	1e-05		1
148	25	0	0	20.5763	10.205	0	2.19	22.3973	80.6347	106.18		1e-05	1e-05	0.024	1e-05	1e-05	1e-05	1e-05	1e-05	0.019	1e-05	0.021		0	0	1	0	0	0	0	0	1	0	1			0.803	1e-05	1e-05	0.119	1e-05	1e-05	1e-05	0.309	1e-05	1e-05	1e-05		1
149	23	0	0	18.1642	10.1185	0	1.17	15.9613	107.54	101.938		0.011	1e-05	0.021	1e-05	0.028	1e-05	1e-05	0.209	0.026	1e-05	0.013		1	0	1	0	1	0	0	1	1	0	1			0.078	0.094	1e-05	1e-05	0.133	1e-05	0.029	0.05	1e-05	1e-05	1e-05		1
150	23	0	0	19.951	11.636	1	1.54	14.0305	184.345	93.2874		0.011	1e-05	0.032	1e-05	0.061	1e-05	1e-05	0.111	0.027	1e-05	1e-05		1	0	1	0	1	0	0	1	1	0	0			0.052	1e-05	1e-05	1e-05	1e-05	1e-05	0.027	1e-05	1e-05	1e-05	1e-05		1
151	24	0	1	20.0539	7.8645	0	1.61	18.7931	79.9566	50.7891		0.014	1e-05	0.033	1e-05	0.026	1e-05	1e-05	0.076	0.021	1e-05	1e-05		1	0	1	0	1	0	0	1	1	0	0			1e-05	1e-05	1e-05	1e-05	1e-05	0.042	0.032	0.316	1e-05	0.142	1e-05		0
152	27	0	0	20.3748	12.1825	0	1.52	20.8526	47.9849	62.8993		1e-05	1e-05	0.023	1e-05	1e-05	1e-05	0.06	0.019	0.035	1e-05	1e-05		0	0	1	0	0	0	1	1	1	0	0			0.056	0.084	1e-05	1e-05	1e-05	1e-05	1e-05	1e-05	1e-05	1e-05	1e-05		1
153	28	0	0	20.3094	14.3025	0	1.04	14.8028	21.282	95.3293		0.398	1e-05	0.024	1e-05	1e-05	1e-05	0.101	0.067	0.076	0.109	1e-05		1	0	1	0	0	0	1	1	1	1	0			1e-05	0.102	1e-05	0.099	0.074	0.039	0.128	0.041	0.073	1e-05	1e-05		0
154	24	0	0	21.0832	8.8535	0	2.93	17.2485	71.0756	49.6739		0.244	1e-05	1e-05	1e-05	0.077	1e-05	0.129	0.023	0.215	0.021	1e-05		1	0	0	0	1	0	1	1	1	1	0			0.261	1e-05	1e-05	1e-05	0.081	0.073	0.341	1e-05	0.072	0.149	0.788		1
155	22	1	1	22.2145	12.801	0	1.75	12.6789	71.4308	33.6805		0.41	0.099	0.031	0.077	0.024	1e-05	0.021	0.032	0.039	0.033	1e-05		1	1	1	1	1	0	1	1	1	1	0			0.549	1e-05	1e-05	0.201	1e-05	1e-05	0.207	1e-05	1e-05	1e-05	1e-05		1
156	24	0	0	17.3313	6.11	0	4.18	17.6346	48.6829	75.8664		0.051	0.034	1e-05	1e-05	0.027	1e-05	1e-05	1e-05	0.026	1e-05	1e-05		1	1	0	0	1	0	0	0	1	0	0			1.081	0.087	1e-05	1e-05	1e-05	1e-05	0.033	1e-05	1e-05	0.269	1e-05		1
157	24	0	0	29.7578	10.1315	0	1.37	14.03	204.735	103.116		0.017	1e-05	1e-05	1e-05	0.031	1e-05	0.032	1e-05	0.03	1e-05	1e-05		1	0	0	0	1	0	1	0	1	0	0			0.948	1e-05	1e-05	1e-05	0.073	1e-05	0.068	1e-05	0.081	1e-05	1e-05		1
158	32	0	1	20.1889	6.825	0	3.26	12.666	264.402	389.061		0.016	1e-05	1e-05	1e-05	0.017	0.056	1e-05	1e-05	0.02	1e-05	0.072		1	0	0	0	1	1	0	0	1	0	1			0.062	1e-05	1e-05	1e-05	0.441	1e-05	0.071	1e-05	1e-05	1e-05	1e-05		1
159	22	0	0	20.157	12.735	1	2.29	17.6346	88.053	77.13		1e-05	1e-05	1e-05	1e-05	0.045	0.017	1e-05	1e-05	0.033	1e-05	0.014		0	0	0	0	1	1	0	0	1	0	1			0.059	1e-05	1e-05	0.1	0.067	1e-05	0.105	0.023	1e-05	1e-05	1e-05		1
160	30	0	0	25.3061	10.776	1	1.76	16.09	188.008	106.414		1e-05	1e-05	0.081	1e-05	1e-05	0.049	1e-05	0.034	0.019	1e-05	0.015		0	0	1	0	0	1	0	1	1	0	1			1e-05	1e-05	1e-05	1e-05	0.073	1e-05	0.028	0.218	1e-05	0.411	1e-05		0
161	28	0	1	19.4674	15.249	0	1.4	19.1793	77.4736	79.7006		0.014	1e-05	1e-05	1e-05	1e-05	0.018	1e-05	1e-05	1e-05	1e-05	1e-05		1	0	0	0	0	1	0	0	0	0	0			1e-05	1e-05	1e-05	0.164	0.062	1e-05	1e-05	0.138	0.175	1e-05	1e-05		0
162	24	1	1	18.8369	11.7755	0	1.87	12.7175	69.4276	154.198		0.015	0.031	1e-05	1e-05	0.051	0.013	0.043	1e-05	1e-05	1e-05	1e-05		1	1	0	0	1	1	1	0	0	0	0			0.052	1e-05	1e-05	1e-05	1e-05	1e-05	1e-05	0.047	0.211	1e-05	1e-05		1
163	23	1	1	21.6178	7.85	0	1.74	14.2879	138.988	78.223		0.148	0.026	1e-05	0.02	1e-05	0.012	0.041	1e-05	1e-05	1e-05	1e-05		1	1	0	1	0	1	1	0	0	0	0			0.208	1e-05	1e-05	1e-05	0.176	1e-05	0.087	0.671	1e-05	0.453	1e-05		1
164	25	1	1	24.2475	15.1935	1	2.53	19.8229	108.981	70.9192		0.012	0.025	1e-05	0.099	0.016	1e-05	0.131	1e-05	1e-05	1e-05	1e-05		1	1	0	1	1	0	1	0	0	0	0			0.062	1e-05	1e-05	1e-05	0.081	1e-05	0.028	1e-05	0.205	1e-05	0.361		1
165	24	1	1	20.2479	8.316	0	2.7	15.4464	66.3588	30.2762		0.058	0.075	1e-05	0.133	0.031	0.011	0.088	0.301	1e-05	1e-05	1e-05		1	1	0	1	1	1	1	1	0	0	0			0.279	1e-05	1e-05	0.105	1e-05	1e-05	0.108	0.652	1e-05	1e-05	1e-05		1
166	22	0	0	20.6641	7.753	1	1.99	14.4166	137.3	108.057		0.015	1e-05	1e-05	1e-05	0.03	0.01	0.035	1e-05	1e-05	1e-05	1e-05		1	0	0	0	1	1	1	0	0	0	0			0.301	0.215	1e-05	0.098	0.231	1e-05	0.025	1e-05	1e-05	1e-05	1e-05		1
167	32	0	0	21.5668	8.496	0	5.96	15.7038	100.798	118.41		0.012	1e-05	1e-05	1e-05	0.013	0.009	0.17	0.022	0.176	1e-05	1e-05		1	0	0	0	1	1	1	1	1	0	0			0.176	1e-05	0.191	0.091	0.189	1e-05	0.036	0.129	0.208	1e-05	0.083		1
168	22	0	0	23.7109	6.2925	0	4	15.0602	56.3732	35.347		0.122	1e-05	0.021	1e-05	0.018	0.011	0.034	0.024	0.091	1e-05	1e-05		1	0	1	0	1	1	1	1	1	0	0			0.769	1e-05	1e-05	0.087	1e-05	1e-05	1e-05	0.061	1e-05	1e-05	1e-05		1
169	21	0	1	21.4879	15.27	1	1.79	19.0506	31.9198	52.0894		0.241	1e-05	0.026	0.016	1e-05	0.014	1e-05	0.022	0.071	1e-05	1e-05		1	0	1	1	0	1	0	1	1	0	0			0.063	1e-05	1e-05	0.094	0.381	1e-05	1e-05	0.034	1e-05	1e-05	1e-05		1
170	21	0	0	20.0918	9.332	0	1.74	20.7239	79.2697	40.9026		0.219	1e-05	0.074	1e-05	0.167	0.012	1e-05	0.028	0.031	1e-05	1e-05		1	0	1	0	1	1	0	1	1	0	0			0.699	1e-05	1e-05	1e-05	0.078	0.045	1e-05	1e-05	1e-05	0.128	1e-05		1
171	22	0	0	17.9982	10.339	0	1.69	18.1495	201.387	65.6969		0.017	1e-05	0.025	1e-05	1e-05	0.038	0.112	1e-05	0.027	0.098	1e-05		1	0	1	0	0	1	1	0	1	1	0			0.549	0.088	1e-05	1e-05	1e-05	1e-05	0.041	0.021	0.109	1e-05	1e-05		1
172	27	0	0	16.351	8.769	0	1.17	16.991	58.8572	78.214		0.156	1e-05	1e-05	1e-05	0.019	0.014	0.023	1e-05	0.087	0.017	1e-05		1	0	0	0	1	1	1	0	1	1	0			0.531	1e-05	1e-05	0.095	0.677	1e-05	0.036	1e-05	1e-05	1e-05	1e-05		1
173	21	0	0	21.6041	16.4505	1	1.02	15.4464	61.8101	56.4361		1e-05	1e-05	1e-05	0.03	0.267	0.012	0.078	0.024	0.024	0.026	1e-05		0	0	0	1	1	1	1	1	1	1	0			0.56	1e-05	1e-05	1e-05	0.865	1e-05	1e-05	0.081	1e-05	0.18	1e-05		1
174	24	1	1	20.3125	9.9675	1	1.91	15.5751	40.7853	45.1103		1.06	1e-05	1e-05	0.014	1e-05	1e-05	1e-05	0.06		0.021	1e-05		1	0	0	1	0	0	0	1		1	0			0.198	0.102	1e-05	1e-05	1e-05	1e-05	1e-05	0.039	1e-05	1e-05	1e-05		1
175	24	0	0	20.1767	7.1835	0	1.34	16.991	49.0566	42.7357		1e-05	1e-05	1e-05	1e-05	0.012	1e-05	0.026	1e-05	0.109	0.026	1e-05		0	0	0	0	1	0	1	0	1	1	0			1e-05	0.086	1e-05	1e-05	1e-05	1e-05	1e-05	0.042	1e-05	1e-05	0.091		0
176	28	0	0	24.2424	15.888	0	2.5	15.4464	40.1033	45.7103		0.149	1e-05	0.027	1e-05	0.013	1e-05	0.026	1e-05	0.029	0.019	1e-05		1	0	1	0	1	0	1	0	1	1	0			0.367	1e-05	1e-05	1e-05	0.361	1e-05	0.033	1e-05	1e-05	0.093	1e-05		1
177	22	0	0	21.4844	8.9625	0	3.11	14.8028	43.6704	47.5325																											0.071	1e-05	1e-05	1e-05	1e-05	1e-05	1e-05	1e-05	1e-05	0.098	1e-05		1
178	23	1	1	19.983	7.834	1	3.59	14.0305	58.6356	99.3355																											1e-05	1e-05	1e-05	1e-05	0.064	1e-05	1e-05	1e-05	0.132	1e-05	1e-05		0
179	22	0	0	20.4959	10.136	0	2.51	18.6644																													1e-05	1e-05	1e-05	1e-05	1e-05	1e-05	1e-05	1e-05	1e-05	1e-05	1e-05		0
180	30	0	0	18.9201	10.5	0	2.07	15.7038	138	68.8523																											1e-05	1e-05	1e-05	1e-05	1e-05	1e-05	1e-05	1e-05	1e-05	1e-05	1e-05		0
[truncated: 10 more columns]
